# Supplementary material for: Malonyl/Acetyltransferase (MAT) Knockout Decreases Triacylglycerol and Medium-Chain Fatty Acid Contents in Goat Mammary Epithelial Cells
Source: Foods. 2022 Apr 29;11(9):1291. doi: 10.3390/foods11091291 (PMC9104349; doi:10.3390/foods11091291)
Supplement: Supplementary file 1 [file foods-11-01291-s001.zip]

Archive with 1 entries (1 files):
- foods-1664392-SM.pdf
